# Supplementary material for: Bosutinib Inhibits EGFR Activation in Head and Neck Cancer
Source: Int J Mol Sci. 2018 Jun 21;19(7):1824. doi: 10.3390/ijms19071824 (PMC6073167; doi:10.3390/ijms19071824)
Supplement: Supplementary file 1 [file ijms-19-01824-s001.zip]

Archive with 1 entries (1 files):
- Supplementary Figures IJMS_CLorz.pptx
